# Supplementary material for: Model Evaluation of the Microbial Metabolic Processes in a Hydrogen-Based Membrane Biofilm Reactor for Simultaneous Bromate and Nitrate Reduction
Source: Membranes (Basel). 2022 Aug 11;12(8):774. doi: 10.3390/membranes12080774 (PMC9415787; doi:10.3390/membranes12080774)
Supplement: Supplementary file 1 [file membranes-12-00774-s001.zip]

Archive with 1 entries (1 files):
- membranes-1847813-supplementary.pdf
